# Supplementary material for: Solving the Problem of Comparing Whole Bacterial Genomes across Different Sequencing Platforms
Source: PLoS One. 2014 Aug 11;9(8):e104984. doi: 10.1371/journal.pone.0104984 (PMC4128722; doi:10.1371/journal.pone.0104984)
Supplement: Table S1 — Dataset overview. (XLSX) [file pone.0104984.s011.xlsx]

## Sheet: Sheet1
ID	Species	Strain name	Platform	Coverage	Read Length	Accession No.	Data Source
0507R6701_HiSeq	Salmonella DT104	0508R6701	HiSeq	150.142	100	ERR277214	This study
0508R6701_IonTorrent_1	Salmonella DT104	0508R6701	Ion Torrent	56.1511	196	ERR493470	This study
0508R6701_IonTorrent_2	Salmonella DT104	0508R6701	Ion Torrent	52.065	197	ERR493462	This study
0508R6701_MiSeq_1	Salmonella DT104	0508R6701	MiSeq	110	186	ERR493461	This study
0508R6701_MiSeq_2	Salmonella DT104	0508R6701	MiSeq	104	188	ERR493457	This study
0508R6707_HiSeq	Salmonella DT104	0508R6707	HiSeq	36.6263	100	ERR277216	This study
0508R6707_IonTorrent_1	Salmonella DT104	0508R6707	Ion Torrent	44.6987	204	ERR493471	This study
0508R6707_IonTorrent_2	Salmonella DT104	0508R6707	Ion Torrent	51.1396	205	ERR493465	This study
0508R6707_MiSeq_1	Salmonella DT104	0508R6707	MiSeq	97	198	ERR493475	This study
0508R6707_MiSeq_2	Salmonella DT104	0508R6707	MiSeq	106	187	ERR493449	This study
0508R6762_HiSeq	Salmonella DT104	0508R6762	HiSeq	28.4468	94	ERR277217	This study
0508R6762_IonTorrent_1	Salmonella DT104	0508R6762	Ion Torrent	57.8849	191	ERR493481	This study
0508R6762_IonTorrent_2	Salmonella DT104	0508R6762	Ion Torrent	50.426	191	ERR493452	This study
0508R6762_MiSeq_1	Salmonella DT104	0508R6762	MiSeq	109	167	ERR493456	This study
0508R6762_MiSeq_2	Salmonella DT104	0508R6762	MiSeq	101	175	ERR493478	This study
NCTC_13348_IonTorrent_1	Salmonella DT104	NCTC_13348	Ion Torrent	53.2723	190	ERR493459	This study
NCTC_13348_IonTorrent_2	Salmonella DT104	NCTC_13348	Ion Torrent	43.8947	189	ERR493473	This study
NCTC_13348_MiSeq_1	Salmonella DT104	NCTC_13348	MiSeq	38	182	ERR493479	This study
NCTC_13348_MiSeq_2	Salmonella DT104	NCTC_13348	MiSeq	48	180	ERR493477	This study
NCTC_13348_MiSeq_3	Salmonella DT104	NCTC_13348	MiSeq	102	197	ERR493468	This study
19N_454	Salmonella Montevideo	19N	454	27.6399	565	SRR353666	Allard et al.
19N_IonTorrent	Salmonella Montevideo	19N	IonTorrent	49.0269	139	SRR446761	Allard et al.
19N_MiSeq	Salmonella Montevideo	19N	MiSeq	93	150	SRR500737	Allard et al.
315731156_454	Salmonella Montevideo	315731156	454	28.5514	523	SRR359788	Allard et al.
315731156_IonTorrent	Salmonella Montevideo	315731156	IonTorrent	56.5317	140	SRR446821	Allard et al.
315731156_MiSeq	Salmonella Montevideo	315731156	MiSeq	33	150	SRR500745	Allard et al.
366867_454	Salmonella Montevideo	366867	454	23.404	531	SRR354026	Allard et al.
366867_IonTorrent	Salmonella Montevideo	366867	IonTorrent	37.8577	143	SRR446808	Allard et al.
366867_MiSeq	Salmonella Montevideo	366867	MiSeq	23	150	SRR500738	Allard et al.
413180_454	Salmonella Montevideo	413180	454	29.1897	531	SRR354027	Allard et al.
413180_IonTorrent	Salmonella Montevideo	413180	IonTorrent	23.1829	145	SRR446809	Allard et al.
413180_MiSeq	Salmonella Montevideo	413180	MiSeq	60	150	SRR500739	Allard et al.
507440-20_454	Salmonella Montevideo	507440-20	454	26.9413	535	SRR359773	Allard et al.
507440-20_IonTorrent	Salmonella Montevideo	507440-20	IonTorrent	29.6326	147	SRR446740	Allard et al.
507440-20_MiSeq	Salmonella Montevideo	507440-20	MiSeq	46	150	SRR500741	Allard et al.
515920-2_454	Salmonella Montevideo	515920-2	454	45.0115	535	SRR354019	Allard et al.
515920-2_IonTorrent	Salmonella Montevideo	515920-2	IonTorrent	64.5984	142	SRR446757	Allard et al.
515920-2_MiSeq	Salmonella Montevideo	515920-2	MiSeq	45	150	SRR500724	Allard et al.
556150-1_454	Salmonella Montevideo	556150-1	454	27.5217	538	SRR354039	Allard et al.
556150-1_IonTorrent	Salmonella Montevideo	556150-1	IonTorrent	28.0156	145	SRR446811	Allard et al.
556150-1_MiSeq	Salmonella Montevideo	556150-1	MiSeq	107	150	SRR500740	Allard et al.
CT_02035318_454	Salmonella Montevideo	CT_02035318	454	27.2964	526	SRR364526	Allard et al.
CT_02035318_IonTorrent	Salmonella Montevideo	CT_02035318	IonTorrent	61.8269	134	SRR446822	Allard et al.
CT_02035318_MiSeq	Salmonella Montevideo	CT_02035318	MiSeq	55	150	SRR500746	Allard et al.
CT_02035320_454	Salmonella Montevideo	CT_02035320	454	25.7385	523	SRR364527	Allard et al.
CT_02035320_IonTorrent	Salmonella Montevideo	CT_02035320	IonTorrent	24.3479	143	SRR446756	Allard et al.
CT_02035320_MiSeq	Salmonella Montevideo	CT_02035320	MiSeq	24	150	SRR500747	Allard et al.
CT_02035321_454	Salmonella Montevideo	CT_02035321	454	27.696	524	SRR364528	Allard et al.
CT_02035321_IonTorrent	Salmonella Montevideo	CT_02035321	IonTorrent	38.2854	140	SRR446823	Allard et al.
CT_02035321_MiSeq	Salmonella Montevideo	CT_02035321	MiSeq	178	150	SRR500748	Allard et al.
MB102109-0047_454	Salmonella Montevideo	MB102109-0047	454	18.921	571	SRR359777	Allard et al.
MB102109-0047_IonTorrent	Salmonella Montevideo	MB102109-0047	IonTorrent	60.5008	145	SRR446818	Allard et al.
MB102109-0047_MiSeq	Salmonella Montevideo	MB102109-0047	MiSeq	74	150	SRR500742	Allard et al.
NC_MB110209-0054_454	Salmonella Montevideo	NC_MB110209-0054	454	56.4542	531	SRR354021	Allard et al.
NC_MB110209-0054_IonTorrent	Salmonella Montevideo	NC_MB110209-0054	IonTorrent	46.1369	136	SRR446760	Allard et al.
NC_MB110209-0054_MiSeq	Salmonella Montevideo	NC_MB110209-0054	MiSeq	32	150	SRR500725	Allard et al.
2007-70-91-4-SPA_HiSeq	Staphyloccocus aureus	2007-70-91-4-SPA	HiSeq	52.8743	50	SRR445275	This study
2007-70-91-4-SPA_IonTorrent_1	Staphyloccocus aureus	2007-70-91-4-SPA	IonTorrent	91.393	191	ERR493446	This study
2007-70-91-4-SPA_IonTorrent_2	Staphyloccocus aureus	2007-70-91-4-SPA	IonTorrent	95.7746	181	ERR493474	This study
2007-70-91-4-SPA_MiSeq_1	Staphyloccocus aureus	2007-70-91-4-SPA	MiSeq	93.2187	204	ERR493448	This study
2007-70-91-4-SPA_MiSeq_2	Staphyloccocus aureus	2007-70-91-4-SPA	MiSeq	77.4169	178	ERR493466	This study
2008-60-970-1_HiSeq	Staphyloccocus aureus	2008-60-970-1	HiSeq	72.496	50	SRR445237	This study
2008-60-970-1_IonTorrent_1	Staphyloccocus aureus	2008-60-970-1	IonTorrent	82.6695	180	ERR493450	This study
2008-60-970-1_IonTorrent_2	Staphyloccocus aureus	2008-60-970-1	IonTorrent	92.7931	170	ERR493454	This study
2008-60-970-1_MiSeq_1	Staphyloccocus aureus	2008-60-970-1	MiSeq	77.3126	200	ERR493455	This study
2008-60-970-1_MiSeq_2	Staphyloccocus aureus	2008-60-970-1	MiSeq	73.767	231	ERR493469	This study
9B_HiSeq	Staphyloccocus aureus	9B	HiSeq	53.1515	50	SRR445277	This study
9B_IonTorrent_1	Staphyloccocus aureus	9B	IonTorrent	82.0513	183	ERR493476	This study
9B_IonTorrent_2	Staphyloccocus aureus	9B	IonTorrent	70.7851	174	ERR493451	This study
9B_MiSeq_1	Staphyloccocus aureus	9B	MiSeq	86.7766	220	ERR493464	This study
9B_MiSeq_2	Staphyloccocus aureus	9B	MiSeq	35.7393	230	ERR493447	This study
M34-B-1_11_HiSeq	Staphyloccocus aureus	M34-B-1_11	HiSeq	67.0925	100	SRR445072	This study
M34-B-1_11_IonTorrent_1	Staphyloccocus aureus	M34-B-1_11	IonTorrent	89.9405	184	ERR493482	This study
M34-B-1_11_IonTorrent_2	Staphyloccocus aureus	M34-B-1_11	IonTorrent	114.344	184	ERR493460	This study
M34-B-1_11_MiSeq_1	Staphyloccocus aureus	M34-B-1_11	MiSeq	95.4745	178	ERR493480	This study
M34-B-1_11_MiSeq_2	Staphyloccocus aureus	M34-B-1_11	MiSeq	58.0052	220	ERR493458	This study
SO385_IonTorrent_1	Staphyloccocus aureus	SO385	IonTorrent	74.5746	179	ERR493467	This study
SO385_IonTorrent_2	Staphyloccocus aureus	SO385	IonTorrent	110.987	185	ERR493453	This study
SO385_MiSeq_1	Staphyloccocus aureus	SO385	MiSeq	92.801	171	ERR493472	This study
SO385_MiSeq_2	Staphyloccocus aureus	SO385	MiSeq	17.4051	183	ERR493463	This study
Allard et al.	Allard MW, Luo Y, Strain E, Li C, Keys CE, et al. (2012) High resolution clustering of Salmonella enterica serovar Montevideo strains using a next-generation sequencing approach. BMC Genomics 13: 32
